# Supplementary material for: Aspirin Affects MDA-MB-231 Vesicle Production and Their Capacity to Induce Fibroblasts towards a Pro-Invasive State
Source: Int J Mol Sci. 2023 Jul 27;24(15):12020. doi: 10.3390/ijms241512020 (PMC10419278; doi:10.3390/ijms241512020)
Supplement: Supplementary file 1 [file ijms-24-12020-s001.zip]

Archive with 1 entries (1 files):
- ijms-2507393-supplementary.pdf
